# Supplementary material for: Double-Negative T-Cells during Acute Human Immunodeficiency Virus and Simian Immunodeficiency Virus Infections and Following Early Antiretroviral Therapy Initiation
Source: Viruses. 2024 Oct 14;16(10):1609. doi: 10.3390/v16101609 (PMC11512404; doi:10.3390/v16101609)
Supplement: Supplementary file 1 [file viruses-16-01609-s001.zip]

Archive with 1 entries (1 files):
- viruses-3216336-supplementary.pdf
